# Supplementary material for: An Insight into the Role of Reactant Structure Effect in Pd/C Catalysed Aldehyde Hydrogenation
Source: Nanomaterials (Basel). 2022 Mar 9;12(6):908. doi: 10.3390/nano12060908 (PMC8955477; doi:10.3390/nano12060908)
Supplement: Supplementary file 1 [file nanomaterials-12-00908-s001.zip]

Archive with 1 entries (1 files):
- nanomaterials-1613244-supplementary.pdf
